# Supplementary material for: Foeniculum vulgare Miller, a New Chemotype from Montenegro
Source: Plants (Basel). 2021 Dec 23;11(1):42. doi: 10.3390/plants11010042 (PMC8747267; doi:10.3390/plants11010042)
Supplement: Supplementary file 1 [file plants-11-00042-s001.zip]

Archive with 1 entries (1 files):
- plants-1500533-supplementary.pdf
